# Supplementary material for: The Roman Houses of the Caelian Hill (Rome, Italy): Multitemporal Evaluation of Biodeterioration Patterns
Source: Microorganisms. 2023 Jul 6;11(7):1770. doi: 10.3390/microorganisms11071770 (PMC10384389; doi:10.3390/microorganisms11071770)
Supplement: Supplementary file 1 [file microorganisms-11-01770-s001.zip]

Archive with 1 entries (1 files):
- microorganisms-2418683-supplementary.pdf
